# Supplementary material for: Detection of Silver and Mercury Ions Using Naphthalimide-Based Fluorescent Probe
Source: Molecules. 2024 Nov 2;29(21):5196. doi: 10.3390/molecules29215196 (PMC11547768; doi:10.3390/molecules29215196)
Supplement: Supplementary file 1 [file molecules-29-05196-s001.zip]

Archive with 1 entries (1 files):
- molecules-3268807-supplementary.pdf
